# Supplementary material for: Role of Nudt2 in Anchorage-Independent Growth and Cell Migration of Human Melanoma
Source: Int J Mol Sci. 2023 Jun 22;24(13):10513. doi: 10.3390/ijms241310513 (PMC10341887; doi:10.3390/ijms241310513)
Supplement: Supplementary file 1 [file ijms-24-10513-s001.zip]

Archive with 1 entries (1 files):
- ijms-2460696-supplementary.pdf
